# Supplementary material for: Trabeculectomy followed by phacoemulsification versus trabeculectomy alone: The Collaborative Bleb-Related Infection Incidence and Treatment Study
Source: PLoS One. 2019 Oct 24;14(10):e0223439. doi: 10.1371/journal.pone.0223439 (PMC6812865; doi:10.1371/journal.pone.0223439)
Supplement: S1 File — (XLSX) [file pone.0223439.s001.xlsx]

## Sheet: Sheet1
Preoperative IOP	0.8	6Ｍ	12Ｍ	18Ｍ	24Ｍ	30Ｍ	36Ｍ	42Ｍ	48Ｍ	54Ｍ	60Ｍ	A	Phaco	time gap between trabeculectomy and phaco	B	C	base	age	sex	type	VA 1	VA 2	ref	medication	ＭＤ
16	12.8	4	4	7	8	10	9	11	13	8	9	48	×	60	48	48	L	57	M	POAG	0.3	0.522879	-10.25	3	-17.39
21	16.8	8	8	10	11	10	6	7	14	7	7	60	×	60	60	60	L	54	F	POAG	1.5	-0.176091	1	4	-4.26
25	20	3	4	8	8	4	5	9	10	9	13	6	×	60	6	6	L	57	M	POAG	0.02	1.69897	-1.25	4	-33.23
16	12.8	9	14	14	14	16	16	10	19	15	20	12	×	60	12	12	L	56	M	POAG	1.5	-0.176091	0.25	3	-24.55
13	10.4	11	12	12	13	13	13	12	13	14	12	12	×	60	12	12	L	51	F	POAG	0.3	0.522879	-8.25	3	-29.81
26	20.8	5	10	5	12	12	11	12	10	10	11	6	×	60	6	6	L	43	M	POAG	1.2	-0.0791812	-1	5	-21.3
16	12.8	10	14	14	10	5	5	6	6	3	4	12	×	60	12	12	L	42	M	POAG	1.5	-0.176091	-2.5	4	-23.48
12	9.6	6	8	8	10	13	17	12	16	14	16	30	×	60	30	30	L	62	M	POAG	1.5	-0.176091	-2	3	-24.01
32	25.6	4	6	7	10	10	12	10	10	11	12	60	×	60	60	60	L	61	M	POAG	1.2	-0.0791812	-1	3	-13.13
13	10.4	14	14	16	16	10	14	14	14	10	10	6	×	60	6	6	L	61	M	POAG	0.2	0.69897	-13	4	-25.96
12	9.6	10	9	9	9	10	10	10	8	9	9	60	×	60	60	60	L	64	M	POAG	1.5	-0.176091	2.25	4	-25.8
17.3	13.84	5	6	8	8	14	14	14	18	17	17	6	〇	24	6	6	L	68	M	POAG	0.7	0.154902	-1.25	4	-17.91
13.7	10.96	11	18	27	38	35	43	37	20	16	5	12	×	60	12	12	L	88	F	EXG	0.3	0.522879	0	4	-20.81
16.3	13.04	6	6	11	8	10	8	8	8	9	8	60	×	60	60	60	L	48	F	POAG	1.5	-0.176091	-6	3	-15.59
16.3	13.04	9	8	10	10	8	8	7	10		8	60	×	60	60	60	L	65	M	EXG	1.5	-0.176091	0	4	-15.23
15	12	15	15	15	16	16	15	14	15	17	15	6	×	60	6	6	L	51	M	POAG	1.5	-0.176091	-9	3	-18.88
20.6	16.48	12	9	9	10	12	13	13	10	12	14	60	×	60	60	60	L	70	M	POAG	1.2	-0.0791812	1.5	5	-29.63
15.3	12.24	9	9	7	10	7	6	8	7	8	7	60	×	60	60	60	L	60	M	POAG	1.2	-0.0791812	-5.25	3	-12.04
15	12	11	10	12	10	12	13	13	12	11	9	36	×	60	36	36	L	53	M	POAG	0.3	0.522879	-3.5	2	-22.51
14	11.2	4	6	6	10	2	5	2	2	4	2	6	×	60	6	6	L	59	M	POAG	0.02	1.69897	-8	3	-30.54
20.6	16.48	9	10	10	10	8	8	10	9	9	10	60	×	60	60	60	L	71	M	POAG	0.3	0.522879	-1	4	-25.51
40	32	10	11	11	12	11	10	13	15	11	12	60	×	60	60	48	L	44	M	POAG	0.04	1.39794	-15	4	-27.99
15.3	12.24	10	12	13	11	14	16	12	13	13	15	18	×	60	18	18	L	57	M	POAG	1.2	-0.0791812	-4	4	-13.37
18.3	14.64	7	8	8	9	9	5	8	5	6	8	60	×	60	60	60	L	69	M	POAG	1.5	-0.176091	-1.5	3	-26.03
14	11.2	6	7	8	4	3	9	6	8	5	7	24	×	60	24	24	L	42	M	POAG	0.02	1.69897	-12.25	3	-26.16
23	18.4	12	11	14	10	18	19	17		17	14	60	×	60	30	30	L	80	M	POAG	0.4	0.39794	0	4	-25.91
18.3	14.64	8	10	10	10	10	11	11	9	9	9	60	×	60	60	60	L	57	M	POAG	1.5	-0.176091	-5.25	3	-9.67
34	27.2	8	10	10	10	9	12	9	8	10	10	60	×	60	60	60	L	57	M	EXG	1.2	-0.0791812	-5.5	2	-18.08
28	22.4	11	12	14	14	16	15	15	14	15	18	60	×	60	54	30	L	58	F	POAG	1.2	-0.0791812	-4.5	3	-6.38
16	12.8		9	10	25	16		15	18			18	〇	36	18	18	L	77	F	POAG	0.6	0.221849	0.75	4	-22.87
24	19.2	7	7	8	8	11	12	11	11	11	9	60	×	60	60	60	L	53	M	POAG	0.4	0.39794	-1	6	-27.28
15.3	12.24	7	15	17	21	5	11	9	12	11	8	12	×	60	12	12	L	44	F	POAG	1.5	-0.176091	-1	3	-26.76
25	20	8	12	12	12	11	10	9	10	9	4	60	×	60	60	60	L	58	M	POAG	1.2	-0.0791812	-1.5	3	-21.84
18	14.4	10	8	8	8	6	7	9	7	7		60	×	60	60	60	L	76	M	EXG	1.2	-0.0791812	-1	2	-24.69
20.3	16.24	12	12	11	13	14	12	12	12	13	14	60	×	60	60	60	F	49	M	POAG	1.5	-0.176091	-6.25	4	-16.19
21.7	17.36	8	10	13	14	12	14	14	12	12	8	60	×	60	60	60	L	43	M	POAG	1.5	-0.176091	-8	4	-26.21
22	17.6	14	14	14	15	15		15	17	14	15	60	×	60	60	24	L	58	F	EXG	0.6	0.221849	0	3
22	17.6	7	10	8	9		9	7	10	10	12	60	×	60	60	60	L	55	F	POAG	0.3	0.522879	-10	4
24.6	19.68	7	11	12	13	12	16	12	15	14	12	60	×	60	60	36	L	74	M	EXG	1	0	0	2
22.3	17.84	10	13	14		13	17	15	16	16	16	60	×	60	60	30	L	62	M	POAG	1	0	-1	3
21	16.8	7	9	8		8	12	7	10	6	8	60	×	60	60	60	L	71	M	POAG	1	0	-6	3
20	16	10	12	12	12	10	12	12	11	11	12	60	×	60	60	60	L	57	M	POAG	0.8	0.09691	-6	3
25.3	20.24	12	15	14	12	14	9	10	10	11	10	60	×	60	60	12	L	64	M	POAG			1	3
18.6	14.88	5	7	4	5	5	7	7	6	9	15	18	×	60	18	18	L	59	F	POAG	0.8	0.09691	0	3	-28.38
14.3	11.44	6.3	12	12		14	17	15	12	12	11	12	×	60	12	12	L	51	M	POAG	1.2	-0.0791812	-2.5	3	ｰ8.18
20	16	11	13	15	16	13		16	14	15	16	60	×	60	60	18	L	45	M	POAG	1.2	-0.0791812	-4	4	-15.54
21	16.8	16	8	14	15	15	16	15	15	12		60	×	60	60	6	L	48	F	POAG	1.2	-0.0791812	-6.875	3	-21.42
17.3	13.84	4	6	6	14	13	14	16	16	16	6	6	×	60	6	6	L	59	F	POAG	0.6	0.221849	6.875	3	-10.29
14.7	11.76	6	7	6	8	9	9	10	8	8	11	60	×	60	60	60	L	42	F	POAG	1.2	-0.0791812	-6.75	4	-13.72
21.5	17.2	11.3	12	10	14	12	16		18	12	12	60	×	60	48	30	L	60	M	POAG	0.8	0.09691	-3	2	-22.84
31	24.8	15.5	20	20	18	17	14	12	18	14	16	60	〇	18	12	6	L	72	F	POAG	0.9	0.0457575	1	3	-6.81
16.5	13.2	10	7	6	6	12	13	13	11	11	12	60	×	60	60	60	L	61	M	POAG	1	0	-5	3	-23.27
15.3	12.24	13	13	16	13	13	13	14	14	13	11	6	×	60	6	6	L	61	F	POAG	1.2	-0.0791812	-2.25	3	ｰ21.51
23	18.4	14	16	16	15	13	15	14	13	13		60	×	60	60	12	L	61	F	POAG	1.2	-0.0791812	0.25	4	-29.56
23	18.4	18	18	17	15		16	16	10	15	18	60	×	60	6	6	L	46	M	POAG	1	0	-11.5	2	-6.69
18	14.4	6	10	10	15		16	9	11	10	11	24	×	60	24	24	L	79	M	POAG	0.4	0.39794	-8	3
16.78	13.424	18	10	13	14		13	14	15	12	20	6	×	60	6	6	L	67	F	POAG	1.2	-0.0791812	-2.75	0	-7.78
27	21.6	13	14	13	16	15	18	16	17	16	13	60	×	60	36	30	L	68	M	POAG	0.5	0.30103	-3	3	-23.17
23.5	18.8	14	7	14	14	14	19	18	16	17	18	60	×	60	36	36	L	42	M	POAG	1.2	-0.0791812	-1.75	3	-3.64
18.7	14.96	14	14		16	13	14	15	16	17	18	48	×	60	48	24	L	70	M	POAG			0	2	-30.23
19.3	15.44	12	16	16		15	15	15	14	13	12	12	〇	54	12	12	L	55	M	POAG	1	0	-11.5	4	-16.12
24.7	19.76	9	5	13		14	12	11	11	9		60	×	60	60	60	L	72	M	EXG	1	0	3.5	5	-15.13
23.7	18.96	12	12	15		14	15	12	12	12		60	×	60	60	18	L	69	M	POAG	0.9	0.0457575	-3.5	3	-8.07
20.7	16.56	9	13	14		12	10	10	17	13	13	60	×	60	60	48	L	32	M	POAG	1.2	-0.0791812	-4	3	-15.07
20.3	16.24	11	12	12	14	15	16	16	11	8	10	60	×	60	60	30	L	60	M	POAG	1	0	-2	3	-8.77
13.3	10.64	5	12	14	14	13	14	14	14		15	6	×	60	6	6	L	53	M	POAG	1.2	-0.0791812	-7.75	2	-8.26
16.7	13.36	6	7	9	11	14	5	5	5	9	7	24	×	60	24	24	L	58	M	POAG	1.2	-0.0791812	-5.125	3	-6.75
15	12	5	5	5	11	13	12	14	14	12	13	6	×	60	6	6	L	48	M	POAG	1.2	-0.0791812	-0.5	3	-15.86
16.3	13.04	12	15	14	15	16	15	15	15	13	17	12	×	60	12	12	L	56	F	POAG	1.2	-0.0791812	-4.625	3	-20.63
22.7	18.16	12	14	17	16	20	15	16	17	17	17	30	×	60	30	18	L	45	F	POAG	1	0	-6	3	-27.88
27.7	22.16	10	12	14	14	12	14	13	12	12	14	60	×	60	60	60	L	75	F	POAG	1	0	3	2	-4
21	16.8	21	19	21	17	17	16	14	15	15	18	6	〇	18	6	6	F	64	F	POAG			-4.25	4	-15.31
16.7	13.36	12	22	12	21	19	21	19	20	16	22	12	×	60	12	12	F	60	F	POAG			-7.75	4
21	16.8	7	8	6	9	7	10	9	10	10	6	60	×	60	60	60	F	66	M	POAG	0.9	0.0457575	0.25	4
49.3	39.44	4	10	7	13	8	9	9	9	10	9	6	×	60	6	6	F	61	M	POAG	1	0	1.25	3
18	14.4	13	13	15	15	16	15	17	17	16	18	18	×	60	18	18	F	73	F	POAG	0.9	0.0457575	-5	1
18	14.4	10	10	9	10	8	8	10	8	9	9	60	〇	24	60	60	F	56	M	POAG	1	0	-9.75	3	-30.79
12.3	9.84	7	7	9	7	9	9	10	9	9	10	60	×	60	60	60	F	52	F	POAG	0.7	0.154902	-10	3	-20.1
19	15.2	15	14	11	13	16	15	17	19	16	16	30	×	60	30	6	F	36	F	POAG	1.2	-0.0791812	-0.5	2	-19.06
16	12.8	14		13	12	12	14	12	14	16	15	6	×	60	6	6	F	62	F	POAG			-1	2
15	12	10	8	10	9	10	10	10	11	9		60	×	60	60	60	F	73	M	EXG	1	0	-4.75	2	-14.82
48	38.4	6	6	10	7	10	9	8	10		8	60	〇	12	60	60	F	64	F	EXG	1.2	-0.0791812	1.5	3	-16.27
25.3	20.24	11	11	17	18	15	13	12	11	13	14	60	×	60	24	18	F	51	F	POAG	1.5	-0.176091	-4.75	3	-3.74
18.3	14.64	12	12	13	13	15	12	13	13	12	9	60	×	60	60	30	F	47	F	POAG	0.9	0.0457575	-4.25	4	-14.05
18	14.4	12	11	15	12	14	14	14	13	11	10	18	×	60	18	18	F	58	F	POAG	1.2	-0.0791812	-1	2	-13.17
17.3333	13.8667	11	10	10	11	11	9	10	10	10	12	60	×	60	60	60	L	64	M	POAG	1.2	-0.0791812	-0.25	3	-23.22
18	14.4	8	8	10	10	13	10	11	10	8	8	60	×	60	60	60	F	65	F	POAG	1	0	-11	3	-24.21
14.3	11.44	7	8	8	7	6	6	6	6	6	10	60	×	60	60	60	L	56	F	POAG	1.2	-0.0791812	0.5	1	-17.91
15	12	12	9	13	16	14	16	14	15	11	11	18	〇	54	18	18	F	70	F	POAG	1.2	-0.0791812	-0.75	2	-10.88
14.3	11.44	6	6	6	6	8	10	10	12	9	9	60	×	60	60	60	F	74	F	POAG	1.2	-0.0791812	1	2	-13.03
12	9.6	16	14	14	11	10	11	14	4	6	8	6	〇	54	6	6	L	66	F	POAG	1	0	0	3	-20.91
14	11.2	7	8	8	7	7	9	6	5	5	9.4	60	×	60	60	60	L	74	M	POAG	1.2	-0.0791812	1.5	3	-22.14
15.3	12.24	10	10	10	10	10	14	13	13	14	12	36	〇	18	36	36	L	73	M	POAG	1.2	-0.0791812	1.5	3	-18.61
11.7	9.36	8	7	7	8	8	9	8	11	10	9	48	×	60	48	48	L	70	M	POAG			-4.5	3	-24.42
19	15.2	19	4	16	12	15	19	25	14	17	13	6	〇	24	6	6	L	75	M	POAG	0.9	0.0457575	0.5	2	-23.38
16	12.8	12	12	11	11	12	10	12	12	12	10	60	×	60	60	60	L	50	F	POAG	1.2	-0.0791812	-5.75	2	-20.86
15.3	12.24	9	9	9	9	9	9	9	10	10	9	60	×	60	60	60	L	57	F	POAG	1.2	-0.0791812	0	1	-11.96
14	11.2	8	10	11	8	5	5	8	8	7	8	60	×	60	60	60	L	66	M	POAG	1.2	-0.0791812	0	2	-22.56
15.7	12.56	13	12	11	15	10	14	12	13	14	15	24	×	60	24	24	L	51	M	POAG	0.8	0.09691	-7	4	-26.69
12	9.6	13	9	9	12	12	12	11	14	10	16	6	〇	24	6	6	F	65	F	POAG	1.2	-0.0791812	0	2	-20.53
16	12.8	12	10	9	13	9	14	10	10	9	8	36	×	60	36	36	F	35	M	POAG	1	0	-1.5	3	-28.64
15.7	12.56			10	7	10	10	10	10	8	10	60	×	60	60	60	F	57	M	POAG	1	0	0	2	-24.23
19.7	15.76		17	14	15	12	11	14	12	10	11	12	×	60	12	12	F	58	F	POAG	0.01	2	-5.25	3	-18.19
22.3	17.84	10	8	9	10	9	7	10	7	6	7	60	×	60	60	60	F	75	F	POAG	0.04	1.39794	0.75	3
22.3	17.84	16	9	9	8	7	7	6	7	7	10	60	×	60	60	60	F	62	F	POAG	1	0	0	3	-11.91
20.7	16.56	9		11	12	11	12	13	14	12	11	60	×	60	60	60	F	42	F	POAG	1	0	-5	3	-12.32
29.5	23.6	5	6	5	6	6	6	6	6	6	6	6	〇	30	6	6	F	65	F	POAG	0.6	0.221849	-2	3
29.5	23.6	16	15	16	13	15	12	13	12	13	13	60	×	60	60	6	F	63	M	POAG	0.6	0.221849	-2	3
23	18.4	13	14	13	18		14	17	20	30	39	48	×	60	24	24	F	76	F	POAG				3
19	15.2	12	14	13	12	12	14	14	10	11		60	×	60	60	60	F	64	F	POAG	0.1	1	-7	3
20	16	9	10	11	12	13	15	16	15	13		60	×	60	60	36	F	69	F	POAG	0.5	0.30103	-8.25	3	-23.85
25.3	20.24	9	10	10	12	10		8	7	8	9	60	×	60	60	60	F	70	F	POAG	1	0	-7	3
11	8.8	17	15	14		10	12	11	15	14	11	6	×	60	6	6	F	62	M	POAG	1.2	-0.0791812	-8.5	0
41.3	33.04	13	14	17	13	14	12	12	13	12	12	60	×	60	60	18	F	40	F		1.2	-0.0791812	1.5	3
23.3	18.64	8	14	17	17	16	15	13	14	12	13	60	×	60	60	18	L	55	M	POAG	1.2	-0.0791812	-1.5	3
21	16.8	7	10	13	15	13	15	11	15	13	11	60	×	60	60	24	F	76	F	POAG	1.2	-0.0791812	-2.25	4
17.7	14.16	10		14	16	12	14	11	11	12	12	60	×	60	60	24	L	47	F	POAG	1.5	-0.176091	0.25	3
21	16.8	16	16	17	16	15	17	13	13	14	17	12	×	60	12	6	F	63	F	EXG	1.5	-0.176091	1.25	0
15	12	14	13	13	11	10	11	10	9	10	10	6	×	60	6	6	L	74	F	POAG	0.04	1.39794	0	3
30	24	6	6	6	8		6	8			8	60	×	60	60	60	F	35	M	EXG	1.2	-0.0791812	0	3	0.8
17	13.6	12	11	13		10	13	13			12	60	×	60	60	60	F	71	M	POAG	1.2	-0.0791812	3.75	3	-10.8
14	11.2	7	6	7	8	6	7	8	6	8	8	60	×	60	60	60	F	76	M	POAG	0.6	0.221849	0.75	2	-20.58
25	20	11	9	9	6	8	10	8	8	8	7	12	×	60	12	12	L	80	M	EXG	0.3	0.522879	-10.625	2	-23.9
24	19.2	6	9	10	12	10		10	12	10	15	60	×	60	60	54	F	43	M	POAG	0.4	0.39794	-7.75	3	-12.5
22.5	18	8									14	60	×	60	60	60	L	72	M	EXG	0.9	0.0457575	2.9	3	-14.88
20	16	9	11	4	10	10	18			9	13	18	〇	18	18	18	L	83	M	EXG	1	0	-0.75	3	-23.43
29.5	23.6	10	11	9	7	9	9	10	8	8	8	60	×	60	60	60	L	68	F	EXG	0.8	0.09691	-0.625	3	-28.51
23	18.4	10	12	10	13	15	13	13	15	13	13	60	×	60	60	24	L	75	M	POAG	0.3	0.522879	1.5	3	-30.76
18	14.4	12	8	8	10	8	8	8	8	9	9	60	×	60	60	60	F	75	M	POAG	1	0	-2.5	3	-23.26
17.6	14.08	8	7	7	9		8	10	7	6	11	60	×	60	60	60	L	73	F	POAG	0.9	0.0457575	-3.25	4	-19.95
16	12.8	8	7	9	8	8	8	8	8	11	10	60	×	60	60	60	L	64	M	POAG	0.7	0.154902	-0.25	4	-29.99
17	13.6	6	7	7	9	10	9	10	10	11	10	60	×	60	60	60	L	73	M	POAG	0.9	0.0457575	-1.5	3	-27.89
15.3	12.24	11	12	13	15	13	15	14	15	15	13	24	〇	24	24	24	F	80	F	POAG	0.2	0.69897	-6.25	4	-30.91
22	17.6	9	8	8	8	6	20	6	8	12	11	36	〇	12	36	36	F	74	M	EXG	0.9	0.0457575	-2.75	1	-26.62
22	17.6	9	10	13	9	13	17	10	13	15	14	30	×	60	30	30	L	62	M	POAG	0.7	0.154902	-13.8	2	-9.35
37	29.6	10	16	12	13	15	12	12	14	14	15	60	×	60	60	30	L	62	M	EXG	1.2	-0.0791812	-13.8	3	-18.09
15	12	8	9	8	9	7	8	7	7	7	8	60	×	60	60	60	L	65	F	POAG	1	0	-0.5	4	-24.4
22.73	18.184	11	10	10	11	10	11	9	12	11	10	60	×	60	60	60	L	79	M	POAG	1	0	0	3	-10.13
32.7	26.16	6	5	8	8	7	10	11	9	8	12	12	〇	12	12	12	L	62	M	POAG	1	0	0.25	3	-28.44
22	17.6	7	7	7	7	7	7	6	6	7	7	60	×	60	60	60	L	74	M	POAG	1	0	-0.5	3
21	16.8	11.5	13	14	15	11	12	8	11	11	14	60	×	60	60	24	L	59	F	EXG	0.5	0.30103	-6	3	-20.79
32	25.6	23	18	18	17	19	13		8		18	6	×	60	6	6	L	65	M	POAG	1	0	2	4	-29.37
21.5	17.2	10	9	12	10	10	11	10		11	10	60	×	60	60	60	F	72	M	POAG	1.2	-0.0791812	-0.125	2
21	16.8	15.7	16	16	16	16	14	17	12	19	12	54	×	60	54	6	F	62	M	POAG	0.4	0.39794	-0.25	2
17.3	13.84	10	11	11	12	11	14	12	12	12	12	60	×	60	60	60	F	41	M	POAG	1.5	-0.176091	-4	4	-14.14
19	15.2	10	8	9	9	9	9	8	8	10	8	42	×	60	42	42	F	65	F	POAG	0.7	0.154902	1.63	2	-4.42
32.7	26.16	7	7	7	8	9	9	11	11	10	11	60	×	60	60	60	F	37	M	POAG	0.1	1	-13	3
12.3	9.84	10	11	12	11	9	9	10	12	10	11	12	×	60	12	12	F	75	M	POAG	1.0	0	1.5	3	-18.53
17	13.6	16	15	14	12	14		14	13	12	15	6	×	60	6	6	F	47	M	POAG	1.2	-0.0791812	-8	4	-16.07
16	12.8	10	11	11	10	10	10	10	10	12	12	60	×	60	60	60	F	70	F	POAG	1.0	0	0.375	3	-20.65
16	12.8	6	5	7	8	8	8	8	9	11	10	60	×	60	60	60	F	49	M	POAG	1.5	-0.176091	-0.625	4	-3.94
19	15.2	6	6	8	8	10	10	14	11	10	10	60	×	60	60	60	F	58	F	POAG	1.2	-0.0791812	-5.75	3	-18.08
14.6667	11.7333	6	8	8	10	9	10	10	11	7	7	60	×	60	60	60	L	80	F	POAG	0.8	0.09691	-1.625	1	-9.89
16	12.8	9	12	11	16	11.5	13	15	12	12	15	24	〇	42	24	24	L	70	F	POAG	0.8	0.09691	-4.625	1	-19.2
15.3	12.24	4	7	7	8	8	8	7	8	8	9	6	×	60	6	6	L	46	F	POAG	1	0	-9	1	-24.47
17.3333	13.8667	7	11	10	10	10	10	9	9	9	10	60	×	60	60	60	L	56	F	POAG	1.2	-0.0791812	-7	1	-12.81
13	10.4	8	9	12	11	12	13.5	13.5	10	10	13	24	×	60	24	24	L	55	F	POAG	1	0	-6	1	-14.7
14.8333	11.8667	9	7	15	5	6	7	6	6	6	7	18	×	60	18	18	L	75	F	POAG	1.5	-0.176091	1.75	1	-4.93
11.3333	9.06667	6	5	5	7	7	7	11	10	9	10	12	×	60	12	12	L	68	F	POAG	0.3	0.522879	-14	1	-15.51
17.6667	14.1333	7	5	4	4	6	6	7	7	8	9	12	×	60	12	12	L	58	M	POAG	0.03	1.52288	-3.5	1	-27.06
21.6667	17.3333	4	10	6	8	8	8	10	8	8	6	6	〇	12	6	6	L	59	F	POAG	0.6	0.221849	-13	1	-11.01
13	10.4	8	9	10	10	10	8	10	13	11	12	48	×	60	48	48	L	62	M	POAG	1	0	-0.875	1	-15.37
17	13.6	8	14	14	11	11	12	12	10	13	13	60	×	60	60	60	L	56	M	POAG	1	0	-3	1	-17.43
19	15.2	6	10	11	11	12	11	13	11	9	8	60	×	60	60	60	L	46	M	POAG	1.2	-0.0791812		1	-22.64
32	25.6	10	8	16	12	12	12	16	16	16	18	60	×	60	54	42	L	69	M	POAG	0.6	0.221849	0	1	-25.43
21.3	17.04	11	10	10	10	17	14	14	15	16	15	60	〇	30	60	30	L	78	F	POAG	0.8	0.09691	0.75	1	-19.39
15.3	12.24	8	7	6	8	7	7	7	6	6	7	60	〇	36	60	60	L	68	M	POAG	1.2	-0.0791812	-4.5	1	-17.83
20	16	15	12	12	15	12	15	13	12	12	12	60	〇	54	60	6	L	66	M	POAG	1.2	-0.0791812	-3.125	1	-11.38
20	16	12	10	8	11	9	9	10	10	10	10	60	×	60	60	60	L	65	M	POAG	1.2	-0.0791812	-1.75	1	-23.02
14.3	11.44	8	8	6	7	6	8	8	8	7	14	54	×	60	54	54	L	57	M	POAG	1.2	-0.0791812	-6.75	1
12.3	9.84	6	5	7	4	6	7	7	6	7	7	12	×	60	12	12	L	31	F	POAG	1.2	-0.0791812	-3.5	1	-8.04
13.7	10.96	4	5	8	10	8	8	9	9	10	12	6	×	60	6	6	F	64	F	POAG	1.2	-0.0791812	-1	1	-13.56
22	17.6	6	6	7	9	8	10	10	13	13	22	54	〇	54	54	54	L	60	M	POAG	1.2	-0.0791812	-6.5	1	-4.54
28.3	22.64	12	16	13	12	15	12	10	13	12	13	42	×	60	42	12	L	57	M	POAG	1.2	-0.0791812	-8.75	1	-20.29
16.3	13.04	6	6	5	4	5	5	7	7	7	7	18	×	60	18	18	L	57	F	POAG	0.4	0.39794	-7.75	1	-10.54
12	9.6	6	5	8	7	16	16	13	3	10	7	12	〇	30	12	12	L	35	M	POAG	1	0	-11.5	1	-19.47
20	16	9	11	10	11	9	8	9	9	8	8	60	×	60	60	60	L	75	F	EXG	1.2	-0.0791812	0.25	1	-21.85
18.7	14.96	9	9	15	13	11	10	10	8	9	12	60	×	60	60	18	L	69	F	POAG	1.2	-0.0791812	-1	1
17.3	13.84	10	6	8	10	10	10	10	11	10	13	60	×	60	60	60	L	75	F	POAG	0.8	0.09691	-0.75	1
15.7	12.56	8	8	8	8	8	9	10	10	14	10	54	×	60	54	54	L	50	M	POAG	1	0	-12	1	-13.45
16.3	13.04	5	7	7	8	10	10	8	9	8	8	60	×	60	60	60	L	64	M	POAG	0.7	0.154902	-3.375	1	-25.8
25	20	2	5	4	5	4	6	5	5	5	4	6	×	60	6	6	L	53	F	POAG	0.15	0.823909	-4.5	1
27.5	22	7	10	15	15	14	13	15	13	11	16	60	×	60	60	18	L	55	F	POAG	0.4	0.39794	-7	1
13.3	10.64	9	9	8	7	7	7	10	10	7	9	60	×	60	60	60	L	60	F	POAG	0.9	0.0457575	-6.25	1
33.3	26.64	11	9	8	6	6	8	9	8	10	15	60	×	60	60	54	L	54	M	POAG	0.07	1.1549	-6	1	-31.6
19.3	15.44	8	10	9	11	11	11	11	10	11	11	60	〇	24	60	60	L	78	F	EXG	0.3	0.522879	-4	1
18	14.4	9	7	10	7	7	6	11	10	12	14	60	〇	36	60	60	L	66	F	POAG	1.2	-0.0791812	-0.75	1	-7.95
15.7	12.56	6	15	8	18	20	16	18	10	11	11	12	〇	48	12	12	L	55	M	POAG	0.4	0.39794	-7.125	1	-27.26
13.3	10.64	12	8	12	9	11	12	12	13	12		6	〇	24	6	6	L	79	F	EXG	0.9	0.0457575	5	1	-15.32
31.3		12	14	12	22	17	16	21	15	17	19	24	〇	18	24	24	L	70	F	POAG	0.7	0.154902	-2	1
32.3	25.84	16	19	16	16	14	14	17	16	15	16	60	×	60	12	12	L	65	M	POAG	0.5	0.30103	-4	1	-26.92
22.3	17.84	9	5	8	9	6	8	9	13	10	9	12	〇	48	12	12	L	59	F	POAG	1	0	-6.75	1
18.5	14.8	10	7	7	11	12	12	11	10	7	13	60	×	60	60	60	L	57	M	POAG	0.9	0.0457575	-4	1	-18.51
15.3	12.24	8	8	9	8	8	9	10	10	7	7	60	〇	48	60	60	L	72	F	POAG	0.3	0.522879	-7.5	1
20	16	5	8	8	8	8	8	6	7	6	5	6	×	60	6	6	L	66	M	POAG	0.5	0.30103	-5.25	1
30	24	4	4	7	7	7	6	7	6	5	3	6	×	60	6	6	L	63	M	POAG	0.15	0.823909	-6	1
25	20	8	8	9	10	10	18.5	12	14	19	18	60	〇	30	36	36	L	60	M	POAG	1.5	-0.176091	-0.625	1	-7.29
22	17.6	11	7	11	11	15	13	14	14	16	15	60	〇	18	60	30	F	76	M	EXG	1.2	-0.0791812	1.5	4	-26.39
46	36.8	12	10	12	13		13	11	9	9	7	60	〇	6	60	60	F	73	F	EXG	0.2	0.69897	-3.5	3	-16.91
24	19.2	13	14	14	18	17	16	17	18	18	15	42	×	60	24	24	L	72	M	POAG	0.1	1	5	4	-19.78
35	28	14	16	20	36	12	19	17	17	25	25	24	×	60	24	24	L	51	F	EXG	0.5	0.30103	-11.5	2	-3.06
27	21.6	11	10	13	17	19	12	15	17	14	16	60	×	60	30	24	F	64	M	EXG	1.2	-0.0791812	1	4
36	28.8	9	9	12	14	15	12	16	16	14	14	60	×	60	60	30	F	72	M	EXG	0.6	0.221849	-1.75	4	-13.82
13	10.4	8	7	8	9	10	10	10	11	10	10	60	×	60	60	60	L	51	M	POAG	1.2	-0.0791812	-2.25	3	-8.16
20	16	8	8	8	8	6	7.5	8	8	8	8	60	×	60	60	60	L	33	M	POAG	0.08	1.09691	-9.25	4	-30.2
24.7	19.76	12	14.7	17	19	18	19	23	14	16	19	42	×	60	42	24	L	46	M	POAG	1.2	-0.0791812	-13.75	4	-10.06
15	12	10	14	14	16	12	14	13	14	14	11	12	×	60	12	12	L	63	M	POAG	1.2	-0.0791812	0.75	4	-7.73
19.3	15.44	12	13.3	16	16	16	16	20	20	18	22	24	×	60	24	18	L	50	F	POAG	0.8	0.09691	-7	3	-9.68
12	9.6	7	6	7	8	8	7	8	9	8	6	60	×	60	60	60	L	67	M	POAG	1.2	-0.0791812	-4.5	3	-21.87
21.3	17.04	13	14	12	14	15	16	17	15	15	16	60	×	60	60	30	L	66	F	POAG	0.7	0.154902	0.5	2	-18.83
20	16	21	17	19	24	19	17	17	17	17	18	6	×	60	6	6	F	65	F	POAG	1	0	-0.25	4	-12.86
22.7	18.16	9	11	11	14	14	14			14	9	60	×	60	60	60	F	63	M	POAG	1	0	-2.25	3	-15.11
17.3	13.84	9	14	12	11	13	11	13	13		13	60	×	60	60	60	L	74	M	POAG	0.1	1	0.5	4
15.7	12.56	14	14	13	11	14	13	13	12	12	15	6	×	60	6	6	F	55	M	POAG	1.2	-0.0791812	0.25	3	-27.62
20.7	16.56	6	17	19	18	17	20	18	20	21	2	18	〇	12	18	18	L	70	F	POAG	0.2	0.69897	0.75	3
30	24	10	12	12	12	15	15	6	9	15	13	42	×	60	42	42	L	54	F	POAG	0.7	0.154902	-0.5	3
35	28	14	12	13	15	11	18	13		14	14	60	×	60	36	36	L	52	F	EXG	1.2	-0.0791812	-0.375	3
20	16	7	16	12	17	14	16	8	10	8	10	24	×	60	24	12	L	49	F	POAG	0.1	1	-8	3
27.3	21.84	4	6	25	7	9	15	11	10	9	12	6	×	60	6	6	L	62	M	POAG	1.2	-0.0791812	-6.75	2
18	14.4	13	16	17	16	17	13	15	18	14	14	12	×	60	12	12	F	71	M	POAG	1.2	-0.0791812	0.5	2
21	16.8	10	10	11	9	11	10	11		10	12	60	×	60	60	60	L	62	M	POAG	1	0	-4	4
21	16.8	14	18	26	22	22	16	19	16	18	20	12	×	60	12	12	F	70	F	POAG	1.2	-0.0791812	1.375	3
20.7	16.56	10	15	17	16	11	15	11	10	12	14	60	×	60	60	12	F	63	M	POAG	1.2	-0.0791812	-3.25	3	-9.5
25.7	20.56	9	11	9	14	15	14	15	16	18	20	60	×	60	54	30	L	44	M	POAG	0.9	0.0457575	-6.25	2	-25.84
25	20	10	12	11	15	11	10	11	9	8	10	60	×	60	60	24	L	81	M	POAG	1	0	0.87	4	28.1
25.3	20.24	22	20	20	11	9	9	11	10	10	11	6	×	60	6	6	L	76	M	POAG	0.2	0.69897	0	3
19.3	15.44	13	12	12	11	12	13	16.2	11	13	13	42	×	60	42	42	F	75	M	EXG	0.9	0.0457575	3	3
45.5	36.4	7	8	10	10	12	12	12	10	11	12	60	〇	24	60	60	F	64	M	POAG	0.3	0.522879	-0.5	3
25	20	6	9	12	10	12	17	15	14	15.7	14	60	〇	54	60	36	F	74	M	POAG	1	0	0.15	3
26.5	21.2	8	9	10	9	7	11	13	14.4	12.5	13.3	60	×	60	60	60	F	66	F	POAG	0.8	0.09691	-4.625	3
31.7	25.36	7	5	5	6	6	8.3	7.6	6.5	9	8.3	12	×	60	12	12	F	44	M	POAG			-7.5	3	-32.97
25	20	7	10	11	8	9	9.3	8.7	9.2	9.4	12.5	60	〇	54	60	60	F	74	M	POAG	0.9	0.0457575	-1.5	1
24.3	19.44	14	15	12	12	14.5	16.5	15.5	16	17	15	60	×	60	60	12	F	74	M	EXG	0.02	1.69897	-6	3
34.5	27.6	16	17	18	16	19,8	18	15	20	20	15.3	60	×	60	18	6	F	55	M	POAG	1.5	-0.176091	-0.75	3
24	19.2	10	10	10	8	9	9	14	12.5	14	13	60	〇	24	60	60	F	76	M	POAG	0.8	0.09691	0	4
23.3	18.64	19	13	17		12	14.5	10.3	13			6	〇	48	6	6	F	65	M	EXG	0.8	0.09691	0	3
23.09	18.472	11	11	10	10	10	10	11	12	12	10	60	×	60	60	60	F	55	M	POAG	1.5	-0.176091	-1	4
34	27.2	8	14	12	14	14	13.3	14.8	14.2	15	16	60	×	60	60	54	F	55	M	POAG	0.08	1.09691	-7.5	4
14	11.2	13	15	16	13	15	14	14	14	11	15	6	×	60	6	6	F	55	F	POAG	1.5	-0.176091	-2.25	3	-13.37
15	12	18	16	12	16	15	12	16	16	15	16	6	×	60	6	6	F	35	M	POAG	0.2	0.69897	-2.5	3
20	16	21	19	14	14	14	16	17	16	8	18	6	×	60	6	6	F	58	F	POAG	1.5	-0.176091	-1.25	4	-14.1
26	20.8	26	18	4	8	14	10	12	18	11	11	6	×	60	6	6	F	55	M	POAG	0.7	0.154902	-11.25	3	-15.3
13	10.4	10	10	10	12	10	10	12	12	11	10	24	×	60	24	24	F	69	M	POAG	1	0	0	3	-19.38
25.3	20.24	13	14	16	17	19	15	14	16	12	15	60	×	60	60	18	F	59	M	POAG	1	0	-0.875	3	-30.38
22	17.6	16	13	17	17	19	16	22	18	19	14	30	×	60	30	6	F	50	M	POAG	1	0	-6.5	3	-8.6
21.7	17.36	8	8	9	8	7	6	6	7	10	14	60	×	60	60	60	F	57	M	POAG	0.9	0.0457575	-7	4	-15
15.8	12.64	6	8	7	8.5	8	8	9	8	9	8	60	×	60	60	60	F	52	M	POAG	1.5	-0.176091	-5.5	3	-13.84
12	9.6	10	12	12	12	12	9	12	12	11	14	12	×	60	12	12	L	68	M	POAG	0.3	0.522879	-0.5	2	-12.76
